# Supplementary material for: Anti-VEGFR2 F(ab′)2 drug conjugate promotes renal accumulation and glomerular repair in diabetic nephropathy
Source: Nat Commun. 2023 Dec 13;14:8268. doi: 10.1038/s41467-023-43847-2 (PMC10719340; doi:10.1038/s41467-023-43847-2)
Supplement: Supplementary file 4 — Source Data [file 41467_2023_43847_MOESM4_ESM.xlsx]

## Sheet: Figure 1d
Fig. 1b

## Sheet: Figure 2e
Fig. 2e

## Sheet: Figure 4b
Fig. 4b	Migration Distances (μm)
		Control	VEGF164	VEGF164+anti-VEGFR2 F(ab')2	VEGF164+SS31	VEGF164+anti-VEGFR2 F(ab')2-SS31
	Replicate 1	200	600	300	420	200
	Replicate 2	280	640	270	500	400
	Replicate 3	300	500	300	400	350
	Mean	260	580	290	440	316.667
	SD	52.915	72.111	17.3205	52.915	104.083
	Count	3	3	3	3	3
	Significance (p-value) vs Control		0.0015	0.9999	0.0738	0.9787
	Significance (p-value) vs VEGF164			0.0032	0.2395	0.0065
	Significance (p-value) vs VEGF164+anti-VEGFR2 F(ab')2				0.1801	>0.9999
	Significance (p-value) vs VEGF164+SS31					0.3738

## Sheet: Figure 4c
Fig. 4c	Migration Cell Number
		Control	VEGF164	VEGF164+anti-VEGFR2 F(ab')2	VEGF164+SS31	VEGF164+anti-VEGFR2 F(ab')2-SS31
	Replicate 1	50	400	100	280	200
	Replicate 2	70	350	139	300	150
	Replicate 3	67	330	144	310	130
	Mean	62.3333	360	127.667	296.667	160
	SD	10.7858	36.0555	24.0901	15.2753	36.0555
	Count	3	3	3	3	3
	Significance (p-value) vs Control		<0.0001	0.1234	<0.0001	0.0113
	Significance (p-value) vs VEGF164			<0.0001	0.1431	<0.0001
	Significance (p-value) vs VEGF164+anti-VEGFR2 F(ab')2				0.0001	0.8391
	Significance (p-value) vs VEGF164+SS31					0.0009

## Sheet: Figure 4e
Fig. 4e	MitoSOX Relative Fluorescence Intensity (%) of MRGECs
		Control	High glucose	High glucose+anti-VEGFR2 F(ab')2	High glucose+SS31	High glucose+anti-VEGFR2 F(ab')2-SS31
	Replicate 1	100.416	429.979	314.22	245.239	321.726
	Replicate 2	100.416	478.004	379.958	366.362	313.098
	Replicate 3	99.1684	400.79	350.644	292.391	283.659
	Mean	100	436.258	348.274	301.331	306.161
	SD	0.720187	38.9881	32.933	61.0542	19.9589
	Count	3	3	3	3	3
	Significance (p-value) vs Control		<0.0001	<0.0001	0.0005	0.0004
	Significance (p-value) vs High glucose			0.1391	0.0113	0.0145
	Significance (p-value) vs High glucose+anti-VEGFR2 F(ab')2				0.7989	0.8786
	Significance (p-value) vs High glucose+SS31					>0.9999
	MitoSOX Relative Fluorescence Intensity (%) of MPC5 cells
		Control	High glucose	High glucose+anti-VEGFR2 F(ab')2	High glucose+SS31	High glucose+anti-VEGFR2 F(ab')2-SS31
	Replicate 1	109.25	236.134	194.65	145.931	138.757
	Replicate 2	70.8742	180.512	160.569	113.715	135.531
	Replicate 3	119.876	208.553	144.97	160.117	142.314
	Mean	100	208.4	166.73	139.921	138.867
	SD	25.7772	27.8112	25.4063	23.7775	3.39245
	Count	3	3	3	3	3
	Significance (p-value) vs Control		0.0018	0.052	0.4617	0.4947
	Significance (p-value) vs High glucose			0.4096	0.0447	0.0409
	Significance (p-value) vs High glucose+anti-VEGFR2 F(ab')2				0.8708	0.8445
	Significance (p-value) vs High glucose+SS31					>0.9999

## Sheet: Figure 4g
Fig. 4g	Apoptosis (%) of MRGECs
		Control	High glucose	High glucose+anti-VEGFR2 F(ab')2	High glucose+SS31	High glucose+anti-VEGFR2 F(ab')2-SS31
	Replicate 1	3.5	18.5	8.5	9.9	6.1
	Replicate 2	4.6	12.9	8.3	11.4	6.6
	Replicate 3	6.9	16	10.6	10.9	5.8
	Mean	5	15.8	9.13333	10.7333	6.16667
	SD	1.73494	2.80535	1.2741	0.763763	0.404145
	Count	3	3	3	3	3
	Significance (p-value) vs Control		0.0001	0.1053	0.0152	0.994
	Significance (p-value) vs High glucose			0.0052	0.0337	0.0003
	Significance (p-value) vs High glucose+anti-VEGFR2 F(ab')2				0.9483	0.3992
	Significance (p-value) vs High glucose+SS31					0.062
	Apoptosis (%) of MPC5 cells
		Control	High glucose	High glucose+anti-VEGFR2 F(ab')2	High glucose+SS31	High glucose+anti-VEGFR2 F(ab')2-SS31
	Replicate 1	4	31.5	15	19.9	10.5
	Replicate 2	4.5	32.4	14.1	16.2	11.9
	Replicate 3	6.9	29.3	10.6	14.8	8.4
	Mean	5.13333	31.0667	13.2333	16.9667	10.2667
	SD	1.55027	1.59478	2.32451	2.63502	1.76163
	Count	3	3	3	3	3
	Significance (p-value) vs Control		<0.0001	0.0061	0.0003	0.1048
	Significance (p-value) vs High glucose			<0.0001	<0.0001	<0.0001
	Significance (p-value) vs High glucose+anti-VEGFR2 F(ab')2				0.3825	0.6599
	Significance (p-value) vs High glucose+SS31					0.0225

## Sheet: Figure 5b
Fig. 5b	Body Weight (g)
		Sham						DN						DN+anti-VEGFR2 F(ab')2						DN+SS31						DN+anti-VEGFR2 F(ab')2-TK-SS31
		Animal 1	Animal 2	Animal 3	Animal 4	Animal 5	Animal 6	Animal 1	Animal 2	Animal 3	Animal 4	Animal 5	Animal 6	Animal 1	Animal 2	Animal 3	Animal 4	Animal 5	Animal 6	Animal 1	Animal 2	Animal 3	Animal 4	Animal 5	Animal 6	Animal 1	Animal 2	Animal 3	Animal 4	Animal 5	Animal 6
	0 day	22.6	22.2	21.6	22.1	22.1	23.1	27.6	26.7	24.8	23.3	25.4	24.9	23.3	22.3	18.9	22.3	20.7	23.2	18.9	22.3	25.2	25.8	23.2	22.8	24.5	25	27	25.6	23.4	21.6
	1 day	33.3	30.5	26.7	31.7	28	30.2	24.5	19.3	27.2	22.3	18.8	22.4	28.6	24.1	24.4	24.3	24.1	22	24	23.6	23	23.2	23.2	21.7	24.1	25	29.9	25.8	22	20.5
	3 day	40.6	43.6	33.9	42	34	38	26.1	26	23.5	25.1	23.5	23.8	25.2	27	27.9	27.3	25.1	26.4	27.2	26.1	24.6	27.3	25.1	26.4	26	31.1	31.6	30	29.1	25.7
	5 day	38.4	40	36.4	42.3	37	38.4	27.9	24.4	31	28.4	27.3	24	27.2	27.9	31.2	28.5	27.8	26.5	36.3	29.2	28	30.1	27.5	25.8	32.5	26.6	34.4	34.2	32.2	25.9
	6 day	38.5	35.7	41	41	37.1	38	27.6	28.5	29.8	31.1	24.7	22.7	24.3	24.3	27.2	24.9	24	22.5	37.6	28.6	26.3	29	25.6	25.9	34.7	26.6	30.3	27.6	26.5	21.7
	8 day	40.4	39.4	36.5	38.1	37.4	38.5	25.6	28.3	29.1	33.2	27.6	24.2	25.2	24.7	27.8	24.4	25.6	26.3	35.7	26.4	25.7	28.5	27.7	24.2	28.3	28.9	30.4	25.3	23.4	26.4
	10 day	39.2	40.15	38	39.1	36.9	37.9	24.3	27.4	28	32.1	29.6	23.6	27.4	27.3	29.5	23.4	26.2	25.1	34.7	27.6	27.3	29	25.7	22.7	28.7	30	31.6	25.7	22.7	27.8

## Sheet: Figure 5c
Fig. 5c	Blood glucose (mmol/L)
		Sham						DN						DN+anti-VEGFR2 F(ab')2						DN+SS31						DN+anti-VEGFR2 F(ab')2-TK-SS31
		Animal 1	Animal 2	Animal 3	Animal 4	Animal 5	Animal 6	Animal 1	Animal 2	Animal 3	Animal 4	Animal 5	Animal 6	Animal 1	Animal 2	Animal 3	Animal 4	Animal 5	Animal 6	Animal 1	Animal 2	Animal 3	Animal 4	Animal 5	Animal 6	Animal 1	Animal 2	Animal 3	Animal 4	Animal 5	Animal 6
	0 day	11.7	8.7	6.7	7.1	6.1	8.4	10.6	8.9	11.8	9.8	6.6	9.1	8.3	7.5	10.9	6.5	7.7	7.8	6.3	3.8	8.2	8	7.9	9.3	11.6	10.2	10.1	8.8	7.2	7.4
	1 day	11.8	7.5	8	9.3	10.3	9.3	29.8	26.7	23.2	17.9	19.4	23	17.2	19.7	27.8	24.5	20.3	18.5	19.6	27.9	31.8	19.2	17.8	25.4	23.4	24	24.1	18.9	24.6	28.4
	5 day	6.3	10.2	10.1	7.9	6.5	6.6	33.2	33.3	30.2	31.4	33.2	31.5	32.2	30.3	31.2	33.4	32.2	30.7	30.9	33.3	32.2	33.4	32.2	33.5	32.2	31.3	31.2	33.4	30.2	32.5
	8 day	10.6	8.8	7.2	11.6	9.1	7.8	30.6	32.5	33.2	32.2	31.4	31.8	32.3	32.5	33.1	32.5	32.7	30.9	33.2	30.9	30.8	33.1	33.2	32.9	33.1	32.9	33.3	30.3	31.4	33.4
	10 day	8.9	8.3	9.8	7.4	10.9	7.7	30.6	32.5	33.2	32.2	31.4	31.8	32.3	32.5	33.1	32.5	32.7	30.9	30.9	33.3	32.2	33.4	32.2	33.5	32.2	31.3	31.2	33.4	30.2	32.5

## Sheet: Figure 5d
Fig. 5d	Urine Albumin/Creatinine Ratio (mg/umol)
		Sham	DN	DN+anti-VEGFR2 F(ab')2	DN+SS31	DN+anti-VEGFR2 F(ab')2-TK-SS31
	Animal 1	12.0714	33.2635	12.6206	28.638	9.16942
	Animal 2	8.45345	36.4565	11.3702	29.6272	13.4684
	Animal 3	7.1089	26.8646	11.4525	34.1485	21.8059
	Animal 4	7.51727	29.1464	15.0138	18.9397	11.9903
	Animal 5	15.8167	24.9224	17.5752	24.9202	20.3217
	Animal 6	22.277	44.7935	17.2132	27.3174	21.6057
		16.8607	49.8169	20.1356	23.2681	12.1645
	Mean	12.2075	32.5745	14.2076	27.2652	16.3936
	SD	5.94182	7.3179	2.79945	5.09232	5.51404
	Count	6	6	6	6	6
	Significance (p-value) vs Sham		<0.0001	0.9603	0.0016	0.8938
	Significance (p-value) vs DN			<0.0001	0.0998	<0.0001
	Significance (p-value) vs DN+anti-VEGFR2 F(ab')2				0.0092	0.9994
	Significance (p-value) vs DN+SS31					0.0164

## Sheet: Figure 5f
Fig. 5h	GBM thickness
		Sham	DN	DN+anti-VEGFR2 F(ab')2	DN+SS31	DN+anti-VEGFR2 F(ab')2-TK-SS31
	Animal 1	55	85	67.5	73.75	57.5
	Animal 2	52.5	80	57.5	63.75	52.5
	Animal 3	50	82.5	70	77.5	50
	Animal 4	45	77.5	77.5	83.75	47.5
	Animal 5	52.5	87.5	75	77.5	55
	Animal 6	50	82.5	60	70	57.5
	Mean	50.8333	82.5	67.9167	74.375	53.3333
	SD	3.41565	3.53553	7.9713	6.92595	4.08248
	Count	6	6	6	6	6
	Significance (p-value) vs Sham		<0.0001	0.0001	<0.0001	0.997
	Significance (p-value) vs DN			0.0011	0.1601	<0.0001
	Significance (p-value) vs DN+anti-VEGFR2 F(ab')2				0.423	0.0011
	Significance (p-value) vs DN+SS31					<0.0001

[truncated: 14 more sheets: Figure 5h, Figure 5i, Figure 5k, Figure 6b, Figure 6c, Figure 6d, Figure 6f, Figure 6g, Figure 6h, Figure 6j, Supplementary Figure 4, Supplementary Figure 5, Supplementary Figure 6, Supplementary Figure 7]
